# Supplementary material for: Development of Molecular-Based Species Identification and Optimization of Reaction Conditions for Molecular Diagnosis of Three Major Asian Planthoppers (Hemiptera: Delphacidae)
Source: Insects. 2023 Jan 25;14(2):124. doi: 10.3390/insects14020124 (PMC9962309; doi:10.3390/insects14020124)
Supplement: Supplementary file 1 [file insects-14-00124-s001.zip]

Archive with 1 entries (1 files):
- insects-2085578-supplementary.docx
